# Supplementary material for: The Association of IgE Levels with ADAM33 Genetic Polymorphisms among Asthmatic Patients
Source: J Pers Med. 2021 Apr 22;11(5):329. doi: 10.3390/jpm11050329 (PMC8146671; doi:10.3390/jpm11050329)
Supplement: Supplementary file 1 [file jpm-11-00329-s001.zip]

Archive with 1 entries (1 files):
- jpm-1032652-supplementary.pdf
